# Supplementary material for: CAPTURE and PUMA as Case-Finding Tools in Patients at Risk of COPD—A Multicenter Mexican Experience
Source: J Clin Med. 2025 Sep 12;14(18):6433. doi: 10.3390/jcm14186433 (PMC12470894; doi:10.3390/jcm14186433)
Supplement: Supplementary file 1 [file jcm-14-06433-s001.zip]

Archive with 1 entries (1 files):
- jcm-3761541-supplementary.pdf
